# Supplementary material for: Identification of a Novel Staphylococcus aureus Two-Component Leukotoxin Using Cell Surface Proteomics
Source: PLoS One. 2010 Jul 16;5(7):e11634. doi: 10.1371/journal.pone.0011634 (PMC2905442; doi:10.1371/journal.pone.0011634)
Supplement: Table S2 — The surface proteome (surfome) of USA300 strain LAC contains cell wall-associated, extracellular, membrane, and cytoplasmic proteins. A total of 113 proteins were identified in the LAC surfome. The peptide abundance ranking in Column A was determined by ranking the identified proteins by 1) Combined Mascot Score (Column G), then 2) Queries matched (Column E), then 3) Unique peptides matched (Column F). The FPR3757 number in Column C refers to the gene number in the SAUSA300_FPR3757 genome. The Percent Coverage (Column H) was determined by dividing the number of peptides identified by the total number of tryptic peptides in a given protein. SignalP 3.0 and PrediSi were used to determine if a Gram-positive signal sequence was present in each identified protein (Columns I and J). The GRAVY index (Column M) is a measure of the hydrophobicity of each identified protein. The PSORT localization (Column N) was assigned based upon the PSORT 2.0 localization for FPR3757. The experimental/knowledge localization (Column O) was assigned based upon 1) published data that demonstrate localization of the protein, or 2) PSORT 2.0 data if published data were not available. Whether a protein contained an anchoring domain was determined using AUGUR. The cell wall anchoring domain (Column P) was then identified by visual inspection of the primary protein sequence. The signal peptide cleavage site (Column Q) was identified using SignalP-NN. (0.06 MB XLS) [file pone.0011634.s004.xls]

## Sheet: Sheet1
								Signal sequence prediction		ProtParam protein parameters				FINAL
Peptide Abundance Ranking	Protein	FPR3757 number	Abbreviation	Queries matched	Unique peptides matched	Combined Mascot score	Percent coverage	SignalP 3.0	PrediSi	MW (daltons)	pI	GRAVY index	PSORT localization	Experimental or PSORT localization	Cell Wall Anchoring Domain	Signal peptide cleavage site SignalP-NN
1	Immunoglobulin G binding protein A	SAUSA300_0113	Spa	273	46	6910	58	yes	Y	55554.2	5.53	-1.134	cell wall associated	cell wall associated	LPxTG, LysM	pos. 36 and 37: ANA-AQ
2	Leukotoxin S-H	SAUSA300_1975	LukH	117	30	1760	62	yes	Y	40434.1	9.43	-1.052	extracellular	extracellular		pos. 27 and 28: TQA-NS
3	Immunodominant staphylococcal antigen A	SAUSA300_2506	IsaA	31	5	1044	20	yes	Y	24203.2	6.11	-0.338	extracellular	extracellular		pos. 29 and 30: AHA-AE
4	Staphylococcal secretory antigen A	SAUSA300_2249	SsaA	26	6	599	25	yes	Y	29327.1	8.96	-0.847	extracellular	extracellular		pos. 27 and 28: AHA-SE
5	Autolysin	SAUSA300_0955	Atl	63	27	487	24	yes	Y	137423	9.61	-0.621	extracellular	cell wall associated		pos. 29 and 30: VQA-AE
6	Iron-regulated surface determinant A	SAUSA300_1029	IsdA/SasE	30	13	381	36	yes	N	38745.5	9.64	-0.818	cell wall associated	cell wall associated	LPxTG	pos. 39 and 40: IGA-DS
7	Leukotoxin F-G	SAUSA300_1974	LukG	55	22	338	44	yes	Y	38686.1	8.72	-0.846	extracellular	extracellular		pos. 29 and 30: SFA-KI
8	Hypothetical exported protein	SAUSA300_0602		30	10	311	40	yes	Y	18594.2	9.17	-0.497	unknown	extracellular		pos. 27 and 28: AEA-AS
9	Hypothetical exported protein	SAUSA300_0372		18	11	215	60	yes	Y	21305.7	5.7	-1.105	unknown	extracellular		pos. 24 and 25: DTP-KD
10	Staphopain	SAUSA300_1890	ScpA	34	22	208	48	yes	Y	44262.2	9.61	-0.642	extracellular	extracellular		pos. 25 and 26: ANA-ES
11	Protein Translation Elongation Factor Tu (EF-TU)	SAUSA300_0533	EF-TU, Tuf	17	9	208	31	no	N	43103.6	4.74	-0.251	unknown	cytoplasm
12	IgG binding protein Sbi	SAUSA300_2364	Sbi	38	20	204	47	yes	Y	50070.3	9.38	-0.961	unknown	cell wall associated		pos. 29 and 30: AKA-SE
13	Clumping factor B	SAUSA300_2565	ClfB	10	7	174	8	yes	Y	95788.1	3.86	-1.188	cell wall associated	cell wall associated	LPxTG	pos. 44 and 45: AQA-SE
14	SasD	SAUSA300_0136	SasD	8	6	167	26	yes	Y	26456.8	9.66	-0.588	cell wall associated	cell wall associated	LPxTG	pos. 28 and 29: AHA-DT
15	Efb-homologous protein	SAUSA300_1052	Ehp	26	9	157	45	yes	Y	12596.6	10.41	-0.633	unknown	extracellular		pos. 29 and 30: SHA-QT
16	Peptidyl-prolyl cis-trans isomerase	SAUSA300_1790	PrsA	20	16	135	41	yes	Y	35637.7	9.01	-0.858	unknown	membrane		pos. 25 and 26: ASA-TD
17	5'-nucleotidase (may be CWAP), C-term 156 AA identical to SasH	SAUSA300_0025		22	13	124	22	yes	Y	83424.5	9.43	-0.481	cell wall associated	cell wall associated	LPxTG	pos. 27 and 28: SNA-AE
18	Delta-hemolysin	SAUSA300_1988	Hld	15	3	114	27	NN: yes HMM: no	N	5009.1	9.03	0.802	extracellular	extracellular		pos. 20 and 21: SMA-QD
19	Elastin binding protein	SAUSA300_1370	EbpS	26	15	100	26	no	N	53221.3	5.86	-1.557	cell wall associated	membrane	LysM
20	Phenol soluble modulin β1	SAUSA300_1067		4	2	92	50	no	N	4496.2	4.78	0.57	unknown	extracellular
21	Iron-regulated surface determinant B	SAUSA300_1028	IsdB	14	10	89	16	yes	Y	72192.2	9.02	-0.943	cell wall associated	cell wall associated	LPxTG	pos. 40 and 41: AQA-AA
22	Fibronectin binding protein B	SAUSA300_2440	FnbB	20	10	82	12	yes	Y	103555	4.65	-0.871	cell wall associated	cell wall associated	LPxTG	pos. 36 and 37: EAA-AS
23	Fibronectin binding protein A	SAUSA300_2441	FnbA	15	9	82	8	yes	Y	111709	4.63	-0.922	cell wall associated	cell wall associated	LPxTG	pos. 36 and 37: EAA-AS
24	Protein Translation Elongation Factor G (EF-G)	SAUSA300_0532	FusA	19	16	77	25	no	N	76612.4	4.8	-0.348	cytoplasm	cytoplasm
25	Enolase	SAUSA300_0760	Eno	11	6	71	17	no	N	47116.9	4.55	-0.2	cytoplasm	cell wall associated
26	Hypothetical exported protein; putative lipoprotein	SAUSA300_0079		9	6	65	37	yes	N	20135.8	9.04	-0.817	unknown	membrane		pos. 24 and 25: NDE-KD
27	Triosephosphate isomerase	SAUSA300_0758	TpiA	3	3	62	10	no	N	27261.7	4.8	-0.274	unknown	cytoplasm
28	Ser-Asp rich fibrinogen/bone sialoprotein-binding protein SdrE	SAUSA300_0548	SdrE	15	10	58	9	no	Y	125267	4.24	-1.088	cell wall associated	cell wall associated	LPxTG
29	Ribosomal protein L25P/general stress protein CTC	SAUSA300_0479	Ctc	26	3	57	12	no	N	23787.7	4.39	-0.341	cytoplasm	cytoplasm
30	Ribosomal protein L10P	SAUSA300_0524		12	6	53	25	no	N	17710.1	4.82	0.025	cytoplasm	cytoplasm
31	Ribosomal protein S9P	SAUSA300_2171	RpsI	2	2	52	18	no	N	14829.9	10.56	-0.706	cytoplasm	cytoplasm
32	Malate:quinone oxidoreductase	SAUSA300_2541	Mqo2	12	11	51	22	no	N	55998.9	6.12	-0.431	unknown	cytoplasm
33	Ribosomal protein L13P	SAUSA300_2172	RplM	2	2	49	13	no	N	16333.4	9.3	-0.762	cytoplasm	cytoplasm
34	Pyruvate dehydrogenase E1 component	SAUSA300_0994	PhdB	10	7	48	24	no	N	35246	4.65	-0.047	cytoplasm	cytoplasm
35	Thermonuclease	SAUSA300_0776	Nuc	6	6	48	29	yes	Y	25119.8	9.27	-0.344	extracellular	extracellular		pos. 23 and 24: GMA-IS
36	Staphylococcal complement inhibitor	SAUSA300_1919	SCIN	6	2	47	14	yes	N	13067	9.32	-0.516	unknown	extracellular		pos. 31 and 32: AQA-ST
37	MecA protein	SAUSA300_0032	MecA	20	18	46	28	yes	N	76102.5	8.7	-0.708	membrane	membrane		pos. 24 and 25: FYA-SK
38	Ribosomal protein S2P	SAUSA300_1149	RpsB	11	7	46	21	no	N	29094.3	5.44	-0.53	cytoplasm	cytoplasm
39	N-acetylmuramyl-L-alanine amidase Sle1	SAUSA300_0438	Sle1	3	3	46	13	yes	Y	35835.7	9.67	-0.326	extracellular	cell wall associated	LysM	pos. 25 and 26: ANA-AT
40	Ribosomal protein S7P	SAUSA300_0531		4	4	44	33	no	N	14417.4	9.56	-0.648	cytoplasm	cytoplasm
41	SasF	SAUSA300_2581	SasF	22	17	43	27	yes	N	70932.1	7.7	-0.749	cell wall associated	cell wall associated	LPxTG	pos. 37 and 38: AQA-AS
42	Ribosomal protein S3	SAUSA300_2198	RpsC	8	7	43	27	no	N	24099.7	9.76	-0.428	cytoplasm	cytoplasm
43	Hypothetical protein, membrane protein possibly part of ATP transporter	SAUSA300_0934		22	9	42	11	NN: yes HMM: no	N	77014.9	8.91	0.07	membrane	membrane		pos. 27 and 28: YKE-NE
44	Ribosomal protein S4P	SAUSA300_1666	RpsD	10	7	42	32	no	N	23013.3	10.02	-0.607	cytoplasm	cytoplasm
45	Ribosomal protein S12	SAUSA300_0530	RpsL	9	6	41	43	no	N	15286.7	11.25	-0.854	cytoplasm	cytoplasm
46	Ribosomal protein L19P	SAUSA300_1134	RplS	10	10	40	65	no	N	13361.6	11.51	-0.518	cytoplasm	cytoplasm
47	ATP synthase	SAUSA300_2060	AtpA	5	5	39	10	no	N	54584	4.91	-0.148	cytoplasm	cytoplasm
48	Glyceraldehyde 3-phosphate dehydrogenase	SAUSA300_0756	GapC	7	5	38	14	no	N	36280.8	4.89	-0.218	cytoplasm	cytoplasm
49	Cell division protein FtsZ	SAUSA300_1080	FtsZ	6	5	38	12	no	N	41036.9	4.87	-0.231	cytoplasm	cytoplasm
50	Ribosomal protein L6P	SAUSA300_2189	RplF	5	5	37	26	no	N	19786.5	9.54	-0.636	cytoplasm	cytoplasm
51	N-acetylmuramoyl-L-alanine amidase	SAUSA300_2579		16	12	36	23	yes	Y	69223.3	5.96	-1.129	extracellular	extracellular		pos. 27 and 28: AYA-DT
52	Ribosomal protein L22P	SAUSA300_2199	RplV	4	4	34	30	yes	N	12834.8	9.92	-0.305	cytoplasm	cytoplasm		pos. 32 and 33: AEA-IA
53	Methionyl-tRNA synthetase/ Protein secretion chaperonin	SAUSA300_0467	CsaA	11	6	33	9	no	N	74901.5	5.16	-0.343	cytoplasm	cytoplasm
54	ABC transporter permease protein	SAUSA300_2556		12	5	33	5	NN: yes HMM: no	N	76733	9.79	0.435	membrane	membrane		pos. 27 and 28: ILA-VS
55	Ribosomal protein L15	SAUSA300_2185	RplO	5	5	33	34	no	N	15596.8	10.28	-0.659	cytoplasm	cytoplasm
56	Ribosomal protein S5P	SAUSA300_2187	RpsE	9	6	32	27	no	N	17742.5	9.88	-0.204	cytoplasm	cytoplasm
57	Ribosomal protein L24P	SAUSA300_2193	RplX	2	2	32	19	no	N	11536.4	9.82	-0.723	cytoplasm	cytoplasm
58	Gamma-hemolysin component A	SAUSA300_2365	HlgA	10	8	30	26	yes	Y	34955.7	9.59	-0.565	extracellular	extracellular		pos. 29 and 30: SKA-EN
59	Cell shape-determining protein MreC	SAUSA300_1605	MreC	19	5	29	18	yes	Y	31010.2	9.04	-0.399	unknown	membrane		pos. 31 and 32: RSQ-SQ
60	DNA-binding protein HU	SAUSA300_1362	Hup	6	5	29	51	no	N	9626	9.52	-0.467	unknown	cytoplasm
61	Ribosomal protein L12P (L7/L12)	SAUSA300_0525		6	4	29	40	no	Y	12711.5	4.63	-0.048	cytoplasm	cytoplasm
62	Transcriptional regulator, TetR family	SAUSA300_2322	AcrR	5	3	29	12	no	N	24478	6.5	-0.45	cytoplasm	cytoplasm
63	Hypothetical protein	SAUSA300_0992		10	8	28	40	yes	N	23875.3	9.31	-1.066	extracellular	extracellular		pos. 25 and 26: DKK-EI
64	DNA polymerase III, delta subunit	SAUSA300_1546	HolA	11	5	27	14	no	N	37936	6.29	-0.3	cytoplasm	cytoplasm
65	Ribosomal protein S13P	SAUSA300_2180	RpsM	7	5	27	35	no	N	13718.8	10.42	-0.734	cytoplasm	cytoplasm
66	Enoyl-[acyl-carrier protein] reductase	SAUSA300_0912	FabI	5	5	27	19	no	N	27991.8	5.64	-0.143	cytoplasm	cytoplasm
67	Clumping factor A	SAUSA300_0772	ClfA	53	3	27	2	yes	Y	96997.9	3.61	-1.086	cell wall associated	cell wall associated	LPxTG	pos. 39 and 40: ADA-SE
68	Protein Translation Elongation Factor Ts (EF-Ts)	SAUSA300_1150	Tsf	22	19	26	47	no	N	32493.8	5.05	-0.476	cytoplasm	cytoplasm
69	Iron-regulated surface determinant H	SAUSA300_1677	IsdH/HarA/SasI	13	12	26	11	yes	Y	100935	5.05	-0.944	cell wall associated	cell wall associated	LPxTG	pos. 40 and 41: AQA-AE
70	Inosine-5'-monophosphate dehydrogenase	SAUSA300_0388		12	10	25	23	no	no	52850.5	5.61	-0.173	cytoplasm	cytoplasm
71	Ribosomal protein L17P	SAUSA300_2177	RplQ	12	8	24	57	no	N	13747.7	9.84	-0.622	cytoplasm	cytoplasm
72	Glycerol phosphate lipoteichoic acid synthase	SAUSA300_0703	LtaS	10	6	24	8	yes	N	74400.1	9.04	-0.318	membrane	membrane		pos. 28 and 29: YFS-YY
73	Uracil phosphoribosyltransferase	SAUSA300_2066	Upp	4	3	24	23	no	N	23049.8	6.08	-0.032	cytoplasm	cytoplasm
74	Poly(Glycerol-phosphate) alpha-glucosyltransferase	SAUSA300_0939		40	12	23	19	no	N	57274.7	8.96	-0.499	cytoplasm	cytoplasm
75	Hypothetical/putative pit accessory protein; 48% identical and 68% similar to YkaA (gamma-glutamyltransferase) from Bacillus licheniformis	SAUSA300_0649		137	7	23	29	no	N	23728.1	4.59	-0.207	cytoplasm	cytoplasm
76	Transcriptional regulator, LytR family	SAUSA300_0958		10	7	23	15	yes	Y	45685.2	6.02	-0.688	cytoplasm	cytoplasm		pos. 34 and 35: QDA-FE
77	5'-nucleotidase, acid phosphatase	SAUSA300_0307		6	6	23	24	yes	Y	33351.9	9.49	-0.812	unknown	extracellular		pos. 31 and 32: AFA-KS
78	Mevalonate kinase	SAUSA300_0572	MvaK1	17	5	23	15	no	N	32918.7	6.46	-0.098	cytoplasm	cytoplasm
79	Sigma factor sigB regulation protein RsbU	SAUSA300_2025	RsbU	7	4	23	12	no	N	38426.1	5.44	-0.335	cytoplasm	cytoplasm
80	Alkaline shock protein	SAUSA300_2142	Asp23	2	2	23	20	no	N	19191.3	5.13	-0.957	unknown	cytoplasm
81	Carboxy-terminal processing protease precursor	SAUSA300_1313	CtpA	17	11	22	23	no	N	55261	9.11	-0.634	unknown	extracellular
82	Ferric anguibactin transport ATP-binding protein	SAUSA300_0720	SstC	11	7	22	21	no	N	28834.3	6.6	-0.266	membrane	cytoplasm
83	Extracellular matrix protein-binding protein	SAUSA300_0774	Emp	7	7	22	27	yes	Y	38484.9	9.87	-0.56	unknown	cell wall associated		pos. 26 and 27: AKA-SV
84	Fructose-bisphosphate aldolase	SAUSA300_2079	FbaA	9	6	22	17	no	N	30836	5.01	-0.228	cytoplasm	cytoplasm
85	Manganese-binding protein PsaA/MntC; substrate binding protein of Mn ATP transporter	SAUSA300_0618	PsaA/MntC/SitC	13	5	22	19	yes	Y	34740.7	8.68	-0.703	unknown	membrane		pos. 23 and 24: GGK-QS
86	Phosphonate ABC transporter, substrate binding protein	SAUSA300_0145		4	4	22	17	yes	Y	35000.2	9.1	-0.393	unknown	membrane		pos. 35 and 36: ASN-DS
87	Hypothetical protein	SAUSA300_1744		5	3	22	21	no	N	21238.4	7.65	-0.338	cytoplasm	cytoplasm
88	Chain length regulator (capsular polysaccharide biosynthesis)	SAUSA300_2598	CapA	4	3	22	17	yes	N	24339.7	9.2	0.299	unknown	membrane		pos. 33 and 34: VSA-AL
89	Conserved hypothetical protein	SAUSA300_0192		3	2	22	4	no	N	40360.1	6.05	-0.304	cytoplasm	cytoplasm
90	Biotin operon repressor/Biotin-(acetyl-CoA carboxylase) ligase	SAUSA300_1347	BirA	3	2	22	7	no	N	37086.9	5.7	-0.361	unknown	cytoplasm
91	Hypothetical protein	SAUSA300_1750		151	18	21	12	no	N	163267	5.95	-0.481	cytoplasm	cytoplasm
92	Triacylglycerol lipase	SAUSA300_0320		23	16	21	21	yes	Y	76417.7	9.05	-0.87	extracellular	extracellular		pos. 37 and 38: AQA-SE
93	Replicative DNA helicase	SAUSA300_0016		18	10	21	28	no	N	52571.5	4.66	-0.591	cytoplasm	cytoplasm
94	Lipase	SAUSA300_2603	Geh/Lip	11	10	21	17	yes	Y	76675.4	7.05	-1.065	extracellular	extracellular		pos. 34 and 35: AQA-AE
95	ABC transporter substrate-binding protein	SAUSA300_0437		33	9	21	33	yes	N	30456.1	9.02	-0.316	unknown	membrane		pos. 25 and 26: DKK-VT
96	Ribosomal protein L23	SAUSA300_2202	RplW	6	6	21	54	no	N	10605.3	9.84	-0.707	cytoplasm	cytoplasm
97	Competence/damage-inducible protein CinA	SAUSA300_1177	CinA	108	3	21	3	no	N	43267.5	5.83	-0.274	cytoplasm	cytoplasm
98	Acetyl-CoA acetyltransferase	SAUSA300_0355		4	3	21	10	no	N	41703.6	5.17	-0.039	cytoplasm	cytoplasm
99	Ribosomal protein S10P	SAUSA300_2205	RpsJ	3	2	21	24	yes	N	11576.4	9.74	-0.492	cytoplasm	cytoplasm		pos. 2 and 3: MAK-KQ
100	Ribosomal protein S16P	SAUSA300_1131	RpsP	2	2	21	29	yes	N	10234.8	9.93	-0.609	cytoplasm	cytoplasm		pos. 25 and 26: ADA-RS
101	Pyridoxal biosynthesis lyase pdxS	SAUSA300_0504	PdxS	12	12	20	39	no	N	31992.7	5.1	-0.131	cytoplasm	cytoplasm
102	DNA helicase II	SAUSA300_1886	PcrA	19	11	20	18	no	N	84073.5	5.63	-0.546	cytoplasm	cytoplasm
103	RNA-metabolising metallo-beta-lactamase	SAUSA300_1168		50	8	20	15	no	N	64466.6	5.88	-0.094	cytoplasm	cytoplasm
104	Ribosomal protein L3P	SAUSA300_2204	RplC	13	8	20	36	no	N	23718.1	9.8	-0.509	cytoplasm	cytoplasm
105	Proline dipeptidase	SAUSA300_1654		161	6	20	14	no	N	39553.8	4.99	-0.295	cytoplasm	cytoplasm
106	TagD (Glycerol-3-phosphate cytidylyltransferase)	SAUSA300_0628	TagD	12	6	20	32	no	N	15817.1	5.6	-0.661	cytoplasm	cytoplasm
107	LysE/YggA family protein; lysine efflux permease	SAUSA300_0784		102	2	20	11	no	N	22212	9.3	1.185	membrane	membrane
108	DNA polymerase I	SAUSA300_1636	PolA	14	10	19	11	no	N	99194.7	5.01	-0.329	cytoplasm	cytoplasm
109	Transcriptional regulator, LysR family	SAUSA300_0093		9	8	19	20	no	N	33410.4	5.71	-0.331	cytoplasm	cytoplasm
110	Hydrolase, haloacid dehalogenase-like, subfamily IA, variant 1	SAUSA300_0557		24	6	19	20	no	N	23866.8	5	-0.262	cytoplasm	cytoplasm
111	ATP-binding protein (contains P-loop)	SAUSA300_0748		20	6	19	22	no	N	34812	5.64	-0.301	membrane	membrane
112	Hypothetical cytosolic protein	SAUSA300_0198		14	6	18	19	no	N	35548.1	5.22	-0.54	unknown	cytoplasm
113	Putative helix-turn-helix DNA binding protein	SAUSA300_1129		4	4	18	35	no	N	13581.1	4.74	-0.925	unknown	cytoplasm
